# Supplementary material for: Taxonomic Revision of the Relationship Between Coproptilia and Nosphistica (Lepidoptera: Lecithoceridae) with Descriptions of Two New Species and a New Record from China
Source: Animals (Basel). 2025 Feb 4;15(3):426. doi: 10.3390/ani15030426 (PMC11815900; doi:10.3390/ani15030426)
Supplement: Supplementary file 1 [file animals-15-00426-s001.zip]

Archive with 1 entries (1 files):
- animals-3450738-supplementary.xlsx
