# Supplementary material for: Taxonomic Revision of the Relationship Between Coproptilia and Nosphistica (Lepidoptera: Lecithoceridae) with Descriptions of Two New Species and a New Record from China
Source: Animals (Basel). 2025 Feb 4;15(3):426. doi: 10.3390/ani15030426 (PMC11815900; doi:10.3390/ani15030426)
Supplement: Supplementary file 1 [file animals-15-00426-s001.zip › animals-3450738-supplementary.xlsx]

## Sheet: Table S1
ID	ID_old	Voucher	COI	EF-1a	Wingless	GAPDH	RpS5	CAD	MDH	Publication
Spatulignatha olaxana		LCU054	PQ820469	PQ819878	PQ819911	PQ819889	PQ819901		PQ819898	In this study
Spatulignatha olaxana		LCU058	PQ820470	PQ819879	PQ819912	PQ819890	PQ819902		PQ819899	In this study
Frisilia cornualis		LCU063	PQ820471	PQ819880	PQ819913			PQ819874		In this study
Tegenocharis tenebrans		LCU331	PQ820472	PQ819881		PQ819891	PQ819903		PQ819900	In this study
Coproptilia tawinensis		LCU369	PQ820473	PQ819882		PQ819892	PQ819904	PQ819875		In this study
Coproptilia tawinensis		YUS033	PQ820478	PQ819887		PQ819897	PQ819909	PQ819876		In this study
Coproptilia tawinensis		YUS038	PQ820479	PQ819888			PQ819910	PQ819877		In this study
Nosphistica eucalla		YUS007	PQ820474	PQ819883	PQ819914	PQ819893	PQ819905			In this study
Nosphistica paramecola		YUS010	PQ820475	PQ819884	PQ819915	PQ819894	PQ819906			In this study
Nosphistica grandiunca		YUS011	PQ820476	PQ819885	PQ819916	PQ819895	PQ819907			In this study
Synersaga breviclavata		YUS012	PQ820477	PQ819886	PQ819917	PQ819896	PQ819908			In this study
Ceuthomadarus sp.		MM11274	JF818732	JF818818	JF818584		JF819073		JF819007	[20]
Ceuthomadarus tenebrionellus		MM11269	JF818731	JF818817	JF818583		JF819072		JF819006	[20]
Crocanthes prasinopis		MM07548	JF818738	JF818823,KT713909	JF818589	JF818896		JF818656	JF819012	[20]
Eurodachtha flavissimella		MM11271	JF818748	JF818832	JF818595	JF818901	JF819083	JF818666	JF819020	[20]
Eurodachtha near siculella	Lecithocera nigrana	MM11267	KT713820, KT713854	KT713886	KT713965		KT713950	KT713775		[20]
Homaloxestis croceata		SWC-06-0243/Htce	KF491797		JQ786865			JQ784589		[21]
Homaloxestis sp.	Torodora babeana	KTP-06-0102	JF818798	JF818881			JF819126			[20]
Lecithocera nigrana		MM00192	JF818763	JF818848	JF818608					[20]
Lecithocera sp.		NKU-WQY0066	MN852909	MN862795, MN862874	MN863272	MN863021	MN863198	MN862948	MN863128	[1]
Lecithocera tylobathra		NKU-WQY0106	MN852910	MN862796, MN862875	MN863273	MN863022	MN863199	MN862949	MN863129	[1]
Nosphistica sp.		NKU-WQY0088	MN852921	MN862807, MN862886	MN863284	MN863031	MN863207	MN862958	MN863140	[1]
Sarisophora leucoscia		MM11216	JF818785	JF818869	JF818628		JF819115	JF818703	JF819049	[20]
Synersaga bleszynskii		NKU-WQY0107	MN852947	MN862832, MN862909	MN863307	MN863055	MN863230	MN862982		[1]
Thubana cf. deltaspis	Thubana sp.	NKU-WQY0070	MN852950	MN862835, MN862912	MN863310	MN863058	MN863233	MN862985		[1]
Tisis mesozosta		NKU-WQY0067	MN852951	MN862836, MN862913	MN863311	MN863059	MN863234			[1]
Torodora aenoptera		NKU-WQY0069	MN852952	MN862837, MN862914	MN863312	MN863060	MN863235	MN862986	MN863162	[1]
Trichoboscis crocosema		NKU-WQY0068	MN852953	MN862838, MN862915	MN863313	MN863061	MN863236		MN863163	[1]
